# Supplementary material for: Neural–Cardiac Inflammasome Axis after Traumatic Brain Injury
Source: Pharmaceuticals (Basel). 2023 Sep 28;16(10):1382. doi: 10.3390/ph16101382 (PMC10610322; doi:10.3390/ph16101382)
Supplement: Supplementary file 1 [file pharmaceuticals-16-01382-s001.zip]

Archive with 1 entries (1 files):
- pharmaceuticals-2564836-supplementary.pdf
